# Supplementary material for: Mobile Health App for Japanese Adult Patients With Asthma: Clinical Observational Study
Source: J Med Internet Res. 2020 Aug 14;22(8):e19006. doi: 10.2196/19006 (PMC7455863; doi:10.2196/19006)
Supplement: Multimedia Appendix 1 [file jmir_v22i8e19006_app1.xlsx]

## Sheet: Multimedia  Appendix 1
Multimedia Appendix 1. Survey Questionnaire
	Question	Details
Question 1
About you
Q1_1_01	What is your gender? Sex (M/F)	integer input
Q1_1_02	How old are you? Age (y)	integer input
Q1_1_03	How tall are you? Body height (m)	integer input
Q1_1_04	How much do you weigh? Body weight (kg)	integer input
Q1_1_05	Have you ever been diagnosed as having asthma or cough-variant asthma by a physician?	one of {Yes, No, Not sure}
Question 2
Asthma history
Q2_1_01	Have you ever been diagnosed as having asthma by a physician?	one of {Yes, No, Not sure}
Q2_1_02	Have you ever been diagnosed as having CVA by a physician?	one of {Yes, No, Not sure}
Q2_1_03	Have you been continuing regularly scheduled visits for asthma?	one of {Yes, No, Not sure}
Q2_1_04	Have you ever had symptom variability? (Symptom variability involves circadian variation and seasonal variation of symptoms.)	one of {Yes, No, Not sure}
Q2_1_05	Have you ever experienced that asthma symptoms improved without the medication?	one of {Yes, No, Not sure}
Q2_1_06	Have you ever experienced that asthma symptoms improved with rescue medication to relieve asthma symptoms?	one of {Yes, No, Not sure}
Q2_1_07	Have you been hospitalized for asthma within the last 1 year?	one of {Yes, No, Not sure}
Q2_1_08	Have you visited an emergency department for asthma within the last 1 year?	one of {Yes, No, Not sure}
Q2_1_09	Have you had any unscheduled outpatient visit for asthma within the last 1 year?	one of {Yes, No, Not sure}
Q2_1_10	Have you been absent from school/work for asthma within the last 1 year?	one of {Yes, No, Not sure}
Q2_1_11	How old were you when first diagnosed with asthma? (y)	integer input
Q2_1_12	Have you outgrown your asthma?	one of {Yes, No, Not sure}
Q2_1_13	If the answer is yes, at what age did you outgrow asthma? (y)	integer input
Q2_1_14	If the answer is yes, until what age did you outgrow asthma? (y)	integer input
Q2_1_15	Do you have aspirin-exacerbated respiratory disease (AERD)?	one of {Yes, No, Not sure}
Complications and history
Q2_2_01	Do you have allergic rhinitis?	one of {Yes, No, Not sure}
Q2_2_02	Do you have atopic dermatitis?	one of {Yes, No, Not sure}
Q2_2_03	Do you have urticaria?	one of {Yes, No, Not sure}
Q2_2_04	Do you have allergic conjunctivitis?	one of {Yes, No, Not sure}
Q2_2_05	Do you have pollen hay fever?	one of {Yes, No, Not sure}
Q2_2_06	Do you have food allergy?	one of {Yes, No, Not sure}
Q2_2_07	Do you have drug allergy?	one of {Yes, No, Not sure}
Q2_2_08	Do you have allergic bronchopulmonary aspergillosis (ABPA)?	one of {Yes, No, Not sure}
Q2_2_09	Have you been diagnosed with allergic bronchopulmonary mycosis (ABPM)?	one of {Yes, No, Not sure}
Q2_2_10	Do you have atopic cough?	one of {Yes, No, Not sure}
Q2_2_11	Do you have chronic sinusitis?	one of {Yes, No, Not sure}
Q2_2_12	Do you have nasal polyp?	one of {Yes, No, Not sure}
Q2_2_13	Do you have COPD or emphysema?	one of {Yes, No, Not sure}
Q2_2_14	Do you have bronchiectasis?	one of {Yes, No, Not sure}
Q2_2_15	Have you ever been diagnosed with tuberculosis?	one of {Yes, No, Not sure}
Q2_2_16	Have you ever been diagnosed with pneumonia?	one of {Yes, No, Not sure}
Q2_2_17	Have you ever been diagnosed with intestitial pneumoniae?	one of {Yes, No, Not sure}
Q2_2_18	Have you ever been diagnosed with lung cancer?	one of {Yes, No, Not sure}
Q2_2_19	Do you have gastroesophageal reflux?	one of {Yes, No, Not sure}
Q2_2_20	Do you have depression or autism?	one of {Yes, No, Not sure}
Q2_2_21	Do you have sleep apnea syndrome?	one of {Yes, No, Not sure}
Q2_2_22	Do you have congestive heart failure or chronic renal failure?	one of {Yes, No, Not sure}
Symptoms of gastroesophageal reflux
Q2_3_01	Do you get heartburn?	one of {Yes, No, Not sure}
Q2_3_02	Does your stomach get bloated?	one of {Yes, No, Not sure}
Q2_3_03	Do you have an unusual sensation in your throat?	one of {Yes, No, Not sure}
Q2_3_04	Do you get bitter liquid (acid) coming up into your throat?	one of {Yes, No, Not sure}
Q2_3_05	Do you burp a lot?	one of {Yes, No, Not sure}
Familial atopic predisposition
Q2_4_01	Does anyone in your family have asthma?	one of {Yes, No, Not sure}
Q2_4_02	Does anyone in your family have allergic rhinitis?	one of {Yes, No, Not sure}
Q2_4_03	Does anyone in your family have atopic dermatitis?	one of {Yes, No, Not sure}
Q2_4_04	Does anyone in your family have urticaria?	one of {Yes, No, Not sure}
Q2_4_05	Does anyone in your family have allergic conjunctivitis?	one of {Yes, No, Not sure}
Q2_4_06	Does anyone in your family have pollen hay fever?	one of {Yes, No, Not sure}
Q2_4_07	Does anyone in your family have food allergy?	one of {Yes, No, Not sure}
Q2_4_08	Does anyone in your family have drug allergy?	one of {Yes, No, Not sure}
Social history
Q2_5_01	Do you smoke habitually?	one of {Never, Ex, Current, Not sure}
Q2_5_02	If you smoke or smoked cigarettes, how many cigarettes do or did you smoke per day?	integer input
Q2_5_03	If you smoke or smoked cigarettes, how long do or did you smoke? (y)	integer input
Q2_5_04	Do you have any pets at home?	one of {Yes, No, Not sure}
Q2_5_05	What kind of pet do you have?	text input
Q2_5_06	Have you ever been exposed to any antigens at work?	one of {Yes, No, Not sure}
Has your asthma ever become worse under the following conditions?
Q2_6_01	Has your asthma ever become worse when you get a cold?	one of {Yes, No, Not sure}
Q2_6_02	Has bad weather made your asthma worse?	one of {Yes, No, Not sure}
Q2_6_03	Has a typhoon made your asthma worse?	one of {Yes, No, Not sure}
Q2_6_04	Has the rainy season made your asthma worse?	one of {Yes, No, Not sure}
Q2_6_05	Has the winter season made your asthma worse?	one of {Yes, No, Not sure}
Q2_6_06	Has your asthma ever become worse when you are exposed to cold air?	one of {Yes, No, Not sure}
Q2_6_07	Has your asthma ever become worse when you are exposed to house dust?	one of {Yes, No, Not sure}
Q2_6_08	Has your asthma ever become worse when you are exposed to tobacco smoke or incense smoke?	one of {Yes, No, Not sure}
Q2_6_09	Has your asthma ever become worse when you are exposed to perfume?	one of {Yes, No, Not sure}
Q2_6_10	Has your asthma ever become worse when you feel fatigued?	one of {Yes, No, Not sure}
Q2_6_11	Has your asthma ever become worse when you feel stressed?	one of {Yes, No, Not sure}
Q2_6_12	Has your asthma ever become worse when you have lacked sleep?	one of {Yes, No, Not sure}
Q2_6_13	Has your asthma ever become worse when you drink any kind of alcohol?	one of {Yes, No, Not sure}
Q2_6_14	Has your asthma ever become worse when you exercise?	one of {Yes, No, Not sure}
Q2_6_15	Has your asthma ever become worse with your monthly menstrual period?	one of {Yes, No, Not sure}
Q2_6_16	Has your asthma ever become worse when you have had contact with pets?	one of {Yes, No, Not sure}
Peak expiratory flow and fractional exhaled nitric oxide measurement
Q2_7_01	Have you ever heard of peak flow meters?	one of {Yes, No, Not sure}
Q2_7_02	Have you used your peak flow meter?	one of {Yes, No, Not sure}
Q2_7_03	Which peak flow meter have you used?	text input
Q2_7_04	Enter your personal best peak expiratory flow score? [L/min]	integer input
Q2_7_05	Have you ever heard of fractional exhaled nitric oxide measurement?	one of {Yes, No, Not sure}
Q2_7_06	Enter your personal best value of fractional exhaled nitric oxide? [ppb]	integer input
Question 3
Asthma medications
Q3_1_01	Have you been prescribed daily oral corticosteroids (prednisone, medrol, dexamethasone, etc.)?	one of {Yes, No, Not sure}
Q3_1_02	Which of the following daily inhaled corticosteroids for asthma controller medicines are you prescribed?	one of {Advair Diskus 100/50, Advair Diskus 250/50, Advair Diskus 500/50, Advair HFA 50/25, Advair HFA 125/25, Advair HFA 250/25, Relvar Ellipta 100/25, Relvar Ellipta 200/25, Symbicort Turbuhaler, Flutiform 50/5, Flutiform 125/5, Flutide Diskus 50, Flutide Diskus 100, Flutide Diskus 200, Pulmicort Turbuhaler 100, Pulmicort Turbuhaler200, Asmanex Twisthaler 100, Asmanex Twisthaler 200, Flutide HF…
Q3_1_03	How many times do you take daily inhaled asthma control medicines?	integer input
Q3_1_04	Have you been prescribed Tulobuterol Tape as an asthma control medicine?	one of {Yes, No, Not sure}
Q3_1_05	Have you been prescribed Pranlukast or Montelukast as asthma control medicines?	one of {Yes, No, Not sure}
Q3_1_06	Have you been prescribed Theophylline as asthma control medicine?	one of {Yes, No, Not sure}
Q3_1_07	Have you been prescribed Tiotropium as asthma control medicine?	one of {Yes, No, Not sure}
Q3_1_08	Have you been prescribed Omalizumab as asthma control medicine?	one of {Yes, No, Not sure}
Q3_1_09	Have you been prescribed Intal-Inhaler as asthma control medicine?	one of {Yes, No, Not sure}
Q3_1_10	Have you been prescribed Suplatast tosilate as asthma control medicine?	one of {Yes, No, Not sure}
Question 4
Adherence to asthma medication
Q4_1_01	Have you stopping taking ICS?	one of {Yes, No, Not sure}
Q4_1_02	Did you stop taking ICS for a while?	one of {Yes, No, Not sure}
Q4_1_03	Why have you stopped taking ICS?
Q4_1_04	Because you felt better.	one of {Yes, No, Not sure}
Q4_1_05	Because asthma attacks were absent.	one of {Yes, No, Not sure}
Q4_1_06	Because your doctor told you to stop it.	one of {Yes, No, Not sure}
Q4_1_07	Because you did not want to use it long-term.	one of {Yes, No, Not sure}
Q4_1_08	Because it was switched to another medicine.	one of {Yes, No, Not sure}
Q4_1_09	How often do you forget to take your oral medication in a week?	integer input
Q4_1_10	How often do you forget to take your inhaled medication in a week?	integer input
ASK-12 questionnaire.
Q4_2_01	I just forget to take my medicines some of the time.	one of {Strongly agree, Agree, Neutral, Disagree, Strongly disagree, Not sure}
Q4_2_02	I run out of my medicine because I don't get refills on time.	one of {Strongly agree, Agree, Neutral, Disagree, Strongly disagree, Not sure}
Q4_2_03	Taking medicines more than once a day is inconvenient.	one of {Strongly agree, Agree, Neutral, Disagree, Strongly disagree, Not sure}
Q4_2_04	I feel confident that each one of my medicines will help me.	one of {Strongly agree, Agree, Neutral, Disagree, Strongly disagree, Not sure}
Q4_2_05	I know if I am reaching my health goals.	one of {Strongly agree, Agree, Neutral, Disagree, Strongly disagree, Not sure}
Q4_2_06	I have someone who I can call with questions about my medicines.	one of {Strongly agree, Agree, Neutral, Disagree, Strongly disagree, Not sure}
Q4_2_07	My doctor/nurse and I work together to make decisions.	one of {Strongly agree, Agree, Neutral, Disagree, Strongly disagree, Not sure}
Q4_2_08	How often have you aken a medicine more or less often than prescribed?	one of {In the last week, In the last month, In the last 3 months, More than 3 months ago, Never, Not sure}
Q4_2_09	How often have you kipped or stopped taking a medicine because you didn't think it was working?	one of {In the last week, In the last month, In the last 3 months, More than 3 months ago, Never, Not sure}
Q4_2_10	How often have you skipped or stopped taking medicine because it made you feel bad?	one of {In the last week, In the last month, In the last 3 months, More than 3 months ago, Never, Not sure}
Q4_2_11	How often have you skipped, stopped, not refilled, or taken less medicine because of the cost?	one of {In the last week, In the last month, In the last 3 months, More than 3 months ago, Never, Not sure}
Q4_2_12	How often have you not had medicine with you when it was time to take it?	one of {In the last week, In the last month, In the last 3 months, More than 3 months ago, Never, Not sure}
Question 5
Questionnaire for assessing asthma control
Q5_1_01	Is your asthma under good control today?	one of {Yes, No, Not sure}
Q5_1_02	Do you cough today?	one of {Yes, No, Not sure}
Q5_1_03	Do you have shortness of breath today?	one of {Yes, No, Not sure}
Q5_1_04	Do you wheeze today?	one of {Yes, No, Not sure}
Q5_1_05	Do you cough up phlegm today?	one of {Yes, No, Not sure}
Q5_1_06	Do you feel chest tightness or chest heaviness today?	one of {Yes, No, Not sure}
Q5_1_07	Do you have nasal discharge today?	one of {Yes, No, Not sure}
Q5_1_08	Do you have nasal obstruction today?	one of {Yes, No, Not sure}
Monthly asthma control questionnaire (MACQ) survey
	Please answer how much of the time during the past 4 weeks:
Q5_2_01	Have you had any daytime asthma symptoms?	2 or more times a week/Once a week or less/None of the time
Q5_2_02	Have you had any asthma symptoms at nighttime?	2 or more times a week/Once a week or less/None of the time
Q5_2_03	Have you limited your activities, including exercising, because of your asthma?	2 or more times a week/Once a week or less/None of the time
Q5_2_04	Have you used your rescue medication to relieve asthma symptoms?	2 or more times a week/Once a week or less/None of the time
Q5_2_05	Have you had an asthma attack?	one of {Yes, No}
Your recent value of peak flow and fractional exhaled nitric oxide
Q5_2_06	Enter your peak flow in this morning? [L/min]	integer input
Q5_2_07	Enter your recent value of fractional exhaled nitric oxide? [ppb]	integer input
