# Supplementary material for: Mobile Health App for Japanese Adult Patients With Asthma: Clinical Observational Study
Source: J Med Internet Res. 2020 Aug 14;22(8):e19006. doi: 10.2196/19006 (PMC7455863; doi:10.2196/19006)
Supplement: Multimedia Appendix 2 [file jmir_v22i8e19006_app2.xlsx]

## Sheet: Multimedia Appendix 2
Multimedia Appendix 2. Monthly mobile asthma control questionnaire (MACQ).
		Score
Question		Two or more times a week	Once a week or less	None of the time
Please answer how much of the time during the past 4 weeks:
1	Have you had any daytime asthma symptoms?	1	2	3
2	Have you had any asthma symptoms at nughttime?	1	2	3
3	Have you limited your activities, including exercising, because of your asthma?	1	2	3
4	Have you used your rescue medication to relieve asthma symptoms?	1	2	3
		Yes		No
5	Have you had an asthma attack?	1		3
