# Supplementary material for: Mobile Health App for Japanese Adult Patients With Asthma: Clinical Observational Study
Source: J Med Internet Res. 2020 Aug 14;22(8):e19006. doi: 10.2196/19006 (PMC7455863; doi:10.2196/19006)
Supplement: Multimedia Appendix 3 [file jmir_v22i8e19006_app3.xlsx]

## Sheet: Multimedia Appendix 3
Multimedia Appendix 3. Family history of atopy (N=1744).
	n (%)
Asthma	843 (48.34)
Allergic rhinitis	1010 (57.91)
Atopic dermatitis	540 (30.96)
Urticaria	353 (20.24)
Allergic conjunctivitis	348 (19.95)
Pollen hay fever	1174 (67.32)
Food allergy	447 (25.63)
Drug allergy	150 (8.60)
