# Supplementary material for: Mobile Health App for Japanese Adult Patients With Asthma: Clinical Observational Study
Source: J Med Internet Res. 2020 Aug 14;22(8):e19006. doi: 10.2196/19006 (PMC7455863; doi:10.2196/19006)
Supplement: Multimedia Appendix 4 [file jmir_v22i8e19006_app4.xlsx]

## Sheet: Multimedia Appendix 4
Multimedia Appendix 4. Clinical characteristics of Zensoku-Log users (N=1744).
	Yes, n (%)
Symptom variabilitya	1618 (92.78)
Spontaneous improvement in asthma symptoms	911 (52.24)
Clinical response to asthma treatment	1639 (93.98)
Regularly scheduled visits for asthma	1096 (62.84)
Unscheduled visits for asthma within the last 1 year	889 (50.97)
Emergency department visits for asthma within the last 1 year	290 (16.63)
Hospitalized for asthma within the last 1 year	85 (4.87)
School and work absences for asthma within the last 1 year	576 (33.03)
aSymptom variability involves circadian variation and seasonal variation of symptoms.
