# Supplementary material for: Mobile Health App for Japanese Adult Patients With Asthma: Clinical Observational Study
Source: J Med Internet Res. 2020 Aug 14;22(8):e19006. doi: 10.2196/19006 (PMC7455863; doi:10.2196/19006)
Supplement: Multimedia Appendix 5 [file jmir_v22i8e19006_app5.xlsx]

## Sheet: Multimedia Appendix 5
Multimedia Appendix 5. Questionnaire for the symptoms of gastroesophageal reflux (N=1744).
	Yes, n (%)
Do you get heartburn?	519 (29.76)
Does your stomach get bloated?	842 (48.28)
Do you have an unusual sensation in your throat?	955 (54.76)
Do you get bitter liquid (acid) coming up into your throat?	744 (42.66)
Do you burp a lot?	454 (26.03)
