# Supplementary material for: Mobile Health App for Japanese Adult Patients With Asthma: Clinical Observational Study
Source: J Med Internet Res. 2020 Aug 14;22(8):e19006. doi: 10.2196/19006 (PMC7455863; doi:10.2196/19006)
Supplement: Multimedia Appendix 6 [file jmir_v22i8e19006_app6.xlsx]

## Sheet: Multimedia Appendix 6
Multimedia Appendix 6. Questionnaire for assessing asthma control (N=1727).
	First events
Question	Yes, n (%)
Is your asthma under good control today?	1159 (67.11)
Do you cough today?	806 (46.67)
Do you have shortness of breath today?	508 (29.42)
Do you wheeze today?	352 (20.38)
Do you cough up phlegm today?	752 (43.54)
Do you feel chest tightness or chest heaviness today?	432 (25.01)
Do you have nasal discharge today?	785 (45.45)
Do you have nasal obstruction today?	704 (40.76)
