# Supplementary material for: Mobile Health App for Japanese Adult Patients With Asthma: Clinical Observational Study
Source: J Med Internet Res. 2020 Aug 14;22(8):e19006. doi: 10.2196/19006 (PMC7455863; doi:10.2196/19006)
Supplement: Multimedia Appendix 7 [file jmir_v22i8e19006_app7.xlsx]

## Sheet: Multimedia Appendix 7
Multimedia Appendix 7. Questionnaire for assessing adherence to ICS.
	Yes, n (%)	n
Are you stopping taking ICS?	393 (25.03)	1570
Have you stop taking ICS for a while?	573 (36.50)	1570
Why have you stopped taking ICS?
Because you felt better.	784 (81.08)	967
Because asthma attacks were absent.	787 (81.55)	965
Because your doctor told you to stop it.	341 (35.41)	963
Because you did not want to use it long-term.	418 (43.36)	964
Because it was switched to another medicine.	110 (11.42)	963
Abbreviations: ICS, inhaled corticosteroid.
