# Supplementary material for: Mobile Health App for Japanese Adult Patients With Asthma: Clinical Observational Study
Source: J Med Internet Res. 2020 Aug 14;22(8):e19006. doi: 10.2196/19006 (PMC7455863; doi:10.2196/19006)
Supplement: Multimedia Appendix 8 [file jmir_v22i8e19006_app8.xlsx]

## Sheet: Multimedia Appendix 8
Multimedia Appendix 8. Summary of ASK-12 questionnaire.
Question		ASK-12 score	TBC		ASK-12 score, Mean (SD), n = 306
		Mean (SD)	Mean (SD)	n	First	Last	P valuea
1	I just forget to take my medicines some of the time.	3.5 (1.4)	0.6 (0.5)	1664	3.21 (1.42)	2.82 (1.54)	<.001
2	I run out of my medicine because I don't get refills on time.	3.2 (1.6)	0.6 (0.5)	1673	2.72 (1.58)	2.40 (1.54)	<.001
3	Taking medicines more than once a day is inconvenient.	3.5 (1.5)	0.6 (0.5)	1677	3.31 (1.52)	3.16 (1.60)	.07
4	I feel confident that each one of my medicines will help me.	1.8 (1.0)	0.2 (0.4)	1682	1.74 (0.92)	1.73 (0.98)	.75
5	I know if I am reaching my health goals.	2.8 (1.2)	0.6 (0.5)	1679	2.62 (1.20)	2.52 (1.16)	.15
6	I have someone who I can call with questions about my medicines.	2.3 (1.3)	0.2 (0.4)	1681	2.01 (1.24)	1.84 (1.13)	.01
7	My doctor/nurse and I work together to make decisions.	2.4 (1.4)	0.4 (0.5)	1683	2.20 (1.31)	1.97 (1.16)	.003
8	How often have you taken a medicine more or less often than prescribed?	2.5 (1.5)	0.4 (0.5)	1646	2.44 (1.51)	2.67 (1.58)	.03
9	How often have you skipped or stopped taking a medicine because you didn't think it was working?	1.6 (1.0)	0.2 (0.4)	1665	1.43 (0.82)	1.67 (1.12)	<.001
10	How often have you skipped or stopped taking medicine because it made you feel bad?	1.4 (0.8)	0.1 (0.3)	1665	1.31 (0.71)	1.40 (0.88)	.07
11	How often have you skipped, stopped, not refilled, or taken less medicine because of the cost?	1.6 (0.9)	0.1 (0.3)	1665	1.42 (0.77)	1.64 (1.08)	<.001
12	How often have you not had medicine with you when it was time to take it?	2.2 (1.3)	0.2 (0.4)	1648	2.08 (1.29)	2.36 (1.47)	.004
	Total	28.7 (7.6)	4.2 (2.3)	1569	26.50 (7.48)	26.22 (8.52)	.27
We used the Japanese version of ASK-12 in this study.
aComparisons performed by Wilcoxon signed-rank test.
Abbreviations: TBC, total barrier count.
