# Supplementary material for: Mobile Health App for Japanese Adult Patients With Asthma: Clinical Observational Study
Source: J Med Internet Res. 2020 Aug 14;22(8):e19006. doi: 10.2196/19006 (PMC7455863; doi:10.2196/19006)
Supplement: Multimedia Appendix 9 [file jmir_v22i8e19006_app9.xlsx]

## Sheet: Multimedia Appendix 9
Supplementary Table S9. Correlation coefficients for the association of tthe MACQ score and another questionnaire for assessing asthma control.
		rs
Q5_1_01	Is your asthma under good control today?	0.415*
Q5_1_02	Do you cough today?	-0.314*
Q5_1_03	Do you have shortness of breath today?	-0.303*
Q5_1_04	Do you wheeze today?	-0.327*
Q5_1_05	Do you cough up phlegm today?	-0.233*
Q5_1_06	Do you feel chest tightness or chest heaviness today?	-0.279*
ASK-12	Total TBC	-0.177*
We used the Japanese version of ASK-12 in this study.
*P < .001.
Abbreviations: TBC, total barrier count.
